# Supplementary material for: Mutational spectrum of EDA, EDAR, EDARADD, and WNT10A genes in the largest cohort of Russian patients with hypohidrotic ectodermal dysplasia
Source: Orphanet J Rare Dis. 2026 Feb 5;21:45. doi: 10.1186/s13023-026-04211-x (PMC12879417; doi:10.1186/s13023-026-04211-x)
Supplement: Supplementary file 1 — Supplementary Material 1 [file 13023_2026_4211_MOESM1_ESM.xlsx]

## Sheet: Лист1
EDA exon	Described HGMD 2025.1 EDA variant	State	Times detected
1	c.1A>G (p.Met1Val)	Hemi	3
1	c.337C>T (p.Gln113Ter)	Hetero	1
1	c.394C>T p.(Gln132Ter)	Hemi	1
	del ex1 g.(68752763_68752820)_(68752994_68753051)del, hg38	Hemi (4), Hetero (1)	5
2	c.457C>T (p.Arg153Cys)	Hemi	2
2	c.458G>A (p.Arg153His)	Hetero	1
2	c.463C>T (p.Arg155Cys)	Hemi (11), Hetero	12
2	c.466C>T (p.Arg156Cys)	Hemi	4
2	c.467G>A (p.Arg156His)	Hemi (17), Hetero (1)	18
	del ex2 g.(69093262_69093334)_(69093629_69093701)del, hg38	Hetero (2)	2
	dup ex2 g.(69093262_69093334)_(69093629_69093701)dup, hg38	Hemi (1), Hetero (1)	2
	del ex3-8 g.(69159669_69159741)_(69174991_69175060)del	Hemi (2)	2
4	c.546_581del p.(Asn185_Pro196del)	Hemi	2
4	c.553_588del p.(Asn185_Pro196del)	Hemi	4
4	c.572_589del18 (p.Pro191_Pro196del)	Hemi	1
4	c.573_686del114 (p.Pro193_Gly230del)	Hemi	1
4	c.592G>A (p.Gly198Arg)	Hetero	1
4	c.599dup (p.Gly201ArgfsTer39)	Hemi	2
4	c.620G>A (p.Gly270Glu)	Hemi	1
4	c.653G>A (p.Gly218Asp)	Hemi	1
4	c.659_676del p.(Pro220_Pro225del)	Hetero	1
4	c.662G>A (p.Gly221Asp)	Hemi	1
4	c.663_697del (p.(Pro222ThrfsTer6)	Hemi	4
4	c.687delT, (p.Gly230Alafs*50)	Hemi	1
Int 4	c.707-13T>G (p.?, splicing)	Hemi	1
	del ex4-6 g.(69164541_69164646)_(69167275_69167349)del, hg38	Hemi (3)	3
5	c.730C>T (p.Arg244Ter)	Hemi (3), Hetero (2)	5
7	c.794A>G (p.Asp265Gly)	Hemi	1
7	c.801A>G (p.Ser267Ser, splicing)	Hemi	1
7	c.820T>G (p.Trp274Gly)	Hemi	1
7	c.840C>A (p.Asn280Lys)	Hemi	1
7	c.871G>A (p.Gly291Arg)	Hemi (1), Hetero (1)	2
7	c.871G>T (p.Gly291Trp)	Hemi	1
7	c.880G>T (p.Glu294Ter)	Hemi	1
7	c.895G>С (p.Gly299Arg)	Hemi	1
7	c.896G>A (p.Gly299Asp)	Hemi	1
7	c.910T>C (p.Tyr304His)	Hemi	1
7	c.911A>G (p.Tyr304Cys)	Hemi	1
8	c.947A>G (p.Asp316Gly)	Hemi	1
8	c.991C>T (p.(Gln331Ter)	Hemi	1
8	c.1013C>T (p.Thr338Met)	Hemi	1
8	c.1028A>G (p.Tyr343Cys)	Hemi	2
8	c.1037G>A p.(Cys346Tyr)	Hemi	1
8	c.1042A>G (p.Thr348Ala)	Hetero	1
8	c.1045G>A (p.Ala349Thr)	Hemi (2), Hetero (2)	4
8	c.1060_1062del(p.Leu354del)	Hemi	1
8	c.1069C>T (p.Arg357Trp)	Hemi	1
8	c.1070G>C (p.Arg357Pro)	Hemi	1
8	c.1072C>T p.(Gln358Ter)	Hemi	1
8	c.1133C>T (p.Thr378Met)	Hetero	2
