# Supplementary material for: Mutational spectrum of EDA, EDAR, EDARADD, and WNT10A genes in the largest cohort of Russian patients with hypohidrotic ectodermal dysplasia
Source: Orphanet J Rare Dis. 2026 Feb 5;21:45. doi: 10.1186/s13023-026-04211-x (PMC12879417; doi:10.1186/s13023-026-04211-x)
Supplement: Supplementary file 2 — Supplementary Material 2 [file 13023_2026_4211_MOESM2_ESM.xlsx]

## Sheet: Лист1
№	Name	X-inactivation, % (M/WT allele)	EDA variant in heterozygous state	Clinical signs
1	ED53.1	16/84	c.686del (p.Pro229LeufsTer51)	Yes (+)
2	ED53.4	76/24	c.686del (p.Pro229LeufsTer51)	Yes (++)
3	ED195.2	91/9	c.839_847delinsTT(p.Asn280Ilefs*26)	Yes (+)
4	ED194.2	03/97	c.728del (p.Thr243IlefsTer37)	Yes (+++)
5	ED316.2	21/79	c.892_924+3del	Yes (severity is unknown)
6	ED1620.1	42/58	c.1A>T (p.Met1Leu)	Yes (+)
7	ED12	30/70	c.395_396AG>CC (p.Gln132Pro)	Yes (+)
8	ED39.1	66/34	c.1133C>T (p.Thr378Met)	Yes (+)
9	ED86.2	52/48	c.553_588del (p.Asn185_Pro196del)	Yes (+)
10	ED113	57/43	del 2 ex	Yes (+)
11	ED196.2	47/53	dup 1 ex	Yes (+)
12	ED220.3	51/49	c.1115_1117del (p.Asn372del)	Yes (+)
13	ED296.2	27/73	c.1069C>T (p.Arg357Trp)	Yes (+)
14	ED122.1	53/47	del 2 ex	Yes (++)
15	ED161	54/46	del 4 ex	Yes (++)
16	ED264.1	67/33	c.924+6T>C	Yes (++)
17	ED35	29/71	del 1 ex	Yes (+++)
18	ED123	44/56	c.170dup (p.Leu58ValfsTer42)	Yes (+++)
19	ED127.1	56/44	c.458G>A (p.Arg153His)	Yes (+++)
20	ED162.2	48/52	c.620G>A (p.Gly270Glu)	Yes (+++)
21	ED322.2	59/41	c.730C>T (p.Arg244Ter)	Yes (+++)
22	ED353.2	38/62	c.-3_57del60 (p.Met1_Glu19del)	Yes (+)
23	ED318	28/72	c.592G>A (p.Gly198Arg)	Yes (severity is unknown)
24	ED13.2	100/0	c.1A>G (p.Met1Val)	No
25	ED17.2	69/31	del 8 ex	No
26	ED19.2	69/31	c.962del (p.Glu321GlyfsTer53)	No
27	ED32.3	52/48	del 3-8 ex	No
28	ED50.3	35/65	c.1133C>G (p.(Thr378Arg)	No
29	ED69	45/55	c.871G>A (p.Gly291Arg)	No
30	ED86.3	42/58	c.553_588del (p.Asn185_Pro196del)	No
31	ED91.3	54/46	c.175_177delTGC (p.Cys59del)	No
32	ED91.4	56/44	c.175_177delTGC (p.Cys59del)	No
33	ED104.2	33/67	c.457C>T (p.Arg153Cys)	No
34	ED105.4	44/56	c.929A>G (p.Tyr310Cys)	No
35	ED105.9	53/47	c.929A>G (p.Tyr310Cys)	No
36	ED122.2	28/72	del 2 ex	No
37	ED127.2	30/70	c.458G>A (p.Arg153His)	No
38	ED134.1	69/31`	dup 2 ex	No
39	ED246.2	38/62	c.457C>T (p.Arg153Cys)	No
40	ED279.2	56/44	c.895G>С (p.Gly299Arg)	No
41	ED279.3	38/62	c.895G>С (p.Gly299Arg)	No
42	ED292.3	67/33	c.589del p.(Gln197ArgfsTer83)	No
43	ED296.4	44/56	c.1069C>T (p.Arg357Trp)	No
44	ED297.2	51/49	dup 2 ex	No
45	ED297.3	53/47	dup 2 ex	No
46	ED297.6	65/35	dup 2 ex	No
47	ED333.2	60/40	c.397-3C>G	No
	ED148	86/14 or 14/86	c.730C>T (p.Arg244Ter)	Yes (++)
	ED276	19/81 or 81/19	c.5dup (p.Tyr3LeufsTer97)	Yes (++)
	ED222.1	13/87 or 87/13	c.467G>A (p.Arg156His)	Yes (+++)
